# Supplementary material for: Quantifying Intracellular Viral Pathogen: Specimen Preparation, Visualization and Quantification of Multiple Immunofluorescent Signals in Fixed Human Airway Epithelium Cultured at Air-Liquid Interface
Source: J Pers Med. 2022 Oct 7;12(10):1668. doi: 10.3390/jpm12101668 (PMC9605096; doi:10.3390/jpm12101668)
Supplement: Supplementary file 1 [file jpm-12-01668-s001.zip › Table S1_Wong Pandzic_Submission.xlsx]

## Sheet: Sheet1
Table S1. List of publications with immunofluorescence staining performed in air-liquid interface cultures.
IF staining	Papers	Fixation (reagent, duration, temperature)	Permeabilisation (reagent, duration, temperature)	Block (reagent, duration, temperature)	Primary staining (antibody, dilution, supplier, duration, temperature)	Secondary staining (antibody, dilution, supplier, duration, temperature) Additional stain (dilution, supplier)
Characterisation of ALI cultures	Martinovich et al (2017). Sci Rep 7(1): 17971	Ice-cold methanol for 10 min	Not mentioned	Not mentioned	Acetylated tubulin, DM1A, 1:300 (Sigma) ZO-1, 1A12, 1:100, 2.5 µg/mL (Life Technologies)	AlexaFluor 488 goat anti-mouse/rabbit antibodies, 1:200 AlexaFluor 568 goat anti-mouse/rabbit antibodies, 1:200 Secondary antibodies are from Life Technologies.
	Gentzsch et al (2017). Am J Respir Cell Mol Biol 56(5): 568-574	4% paraformaldehyde	Not mentioned	Not mentioned	MUC5AC, 45M1 (Thermo Fisher ) MUC5B (gift from Mehmet Kesimer, UNC Chapel Hill) Acetylated tubulin (Millipore mAb1864)	Secondary antibodies are from Jackson ImmunoResearch. Additional stain: Phalloidin (Invitrogen)
	Pranke et al (2017). Sci Rep 7(1): 7375	Ice-cold acetone for 5 min	Not mentioned	3% BSA in PBS containing 0.1% Triton-X for 20 min	CFTR, C-terminus of CFTR, 1:100 (R&D Systems p.24-1) CFTR, NBD1 domain, 1:50 (CFTR Folding Consortium Mr Pink Ab) ZO-1, 1:500 (Santa Cruz Biotech sc-10804) Acetylated tubulin, 1:300 (Abcam ab80779) MUC5AC, 1:250 (Santa Cruz Biotech sc-20118) Cytokeratin 8, 1:250 (Progen 61038) Primary antibodies incubated overnight at 4°C.	Alexa Fluor 488, 594 goat secondary antibodies, 1:1000 (Invitrogen A11001; A11012) Secondary antibodies incubated for 30 min
	Brewington et al (2018). JCI Insight 3(13): e99385	4% paraformaldehyde overnight at RT	1% Triton-X in PBS for 15 min at RT	2.5% horse serum for 3 h at RT	Acetylated tubulin, 1:1000 (Sigma T7451) MUC5AC, 1:500 (Abcam ab11335) CFTR, 1:100 (Sigma C7491) E-cadherin, Alexa Fluor 488-conjugated, 1:500 (eBioscience 53-3249-82) Primary antibodies incubated overnight at 4°C.	Alexa Fluor 568 goat anti-mouse IgG, 1:500 (Life Technologies A21124) Alexa Fluor 647 goat anti-mouse IgG2b, 1:500 (Life Technologies A21242) FITC goat anti-rabbit IgG, 1:500 (Invitrogen 656111) Secondary antibodies incubated for 1 h at RT Additional stain: Phalloidin, Alexa Fluor 568-conjugated, 1:500 (Life Technologies A12380)
	Plasschaert et al (2018). Nature 560(7718): 377-381	4% paraformaldehyde for 30 min at RT	Not mentioned	10% normal goat serum in IF buffer (130 mM NaCl, 7 mM Na2HPO4, 3.5 mM NaH2PO4, 7.7 mM NaN3, 0.1% BSA, 0.2% Triton-X 100, and 0.05% Tween 20)	FOXI1, 1:200 (Sigma HPA071469) FOXI1, 1:100 (Origene TA800146) FOXI1, 1:200 (Abcam ab20454) Acetylated αtubulin, 1:1000 (Sigma T6793) MUC5B (Santa Cruz sc-20119) FOXJ1, 1:200 (Sigma HPA005714) FOXJ1 (EBioscience, 1:200, 14–9965-80) ASCL1, (Beckton-Dickinson 556604) Krt5, 1:250 (Abcam ab52635) Krt5, 1:1000 (BioLegend 9059) FOXN4 (Sigma-Aldrich HPA050018) ATP6V1B1, 1:100 (Sigma HPA031847) NGFR, 1:2…	Alexa Fluor 488, 568, 647, 1:500 (Life Technologies) Secondary antibodies incubated for 1 h at RT
	Levardon et al (2018). Bio Protoc 8(11): e2877	4% paraformaldehyde for 10 min at 4°C	0.2% Triton-X in PBS for 5 min	Not mentioned	Cytokeratin 5, 1:500-1:1000 (Abcam ab53121) p63, 1:300 (GeneTex GTX102425) Acetylated tubulin, 6-11B-1, 1:2000-5000 (Sigma T6793) FOXJ1, 2A5, 1:100 (Thermo Fisher 14-9965-82) SCGB1A1, 1:200 (Sigma HPA031828) MUC5AC, 45M1, 1:200-500 (Thermo Fisher MA5-12178) Primary antibodies incubated for 2 h at RT or overnight at 4°C.	Alexa Fluor 488, 594, 647 donkey anti-mouse IgG, 1:200 (Thermo Fisher A-21202; A-21203; A-31571) Alexa Fluor 488, 594, 647 donkey anti-rabbit IgG, 1:200 (Thermo Fisher A-21206; A-21207; A-31573) Secondary antibodies incubated for 1 h at RT
	Saint-Criq et al (2020). Cells 9(9): 2137	4% paraformaldehyde for 20 min at RT	0.3% Triton-X in PBS for 5 min at RT	5% BSA in PBS for 1 h at RT	ATP12A, 1:400 (Sigma HPA039526) MUC5AC, 1:67 (Abcam ab3649) Acetyl-α-Tubulin (Lys40), D20G3, 1:800 (Cell Signaling 5335) Primary antibodies incubated overnight at 4°C.	Alexa Fluor 488 goat anti-rabbit IgG, 5 µg/mL (Thermo Fisher A11034) Alexa Fluor 594 goat anti-mouse IgG, 2 µg/mL (Thermo Fisher A11032) Secondary antibodies incubated for 1 h at RT. Additional stain: Phalloidin, Alexa Fluor 647-conjugated, 1.25 µg/mL (Thermo Fisher A30107)
SARS-CoV-2 infection	Lamers et al (2021). The EMBO Journal 40(5): e105912	4% paraformaldehyde for 20 min	70% ethanol or 0.1% Triton-X 100 in PBS	10% normal goat serum or 3% BSA in PBS for 1 h	SARS-CoV NP, 1:1000 (Sino Biological 40143-MM05) SARS-CoV NP, 1:1000 (Sino Biological 40143-T62) MUC5AC, 1:100 (Invitrogen MA5-12178) SCGB3A2, 1:100 (R&D systems AF3545) CC10, Alexa Fluor 594-conjugated, 1:100 (Santa Cruz sc-390313 AF594) AcTUB, Alexa Fluor 488-conjugated, 1:100 (Santa Cruz sc-23950 AF488) Primary antibodies incubated overnight at 4°C	Alexa Fluor 488, 594 antibodies, 1:200 (Invitrogen) incubated for 2 h at RT Additional stain: Phalloidin, Alexa Fluor 633-conjugated (Santa Cruz sc-363796)
	Zhu et al (2020). Nature Communications 11(1): 3910	4% paraformaldehyde for at least 8 h	Triton-X	10% BSA	SARS-CoV-2 N, 1:500 (homemade) ACE2, 5 µg/ml (Abcam ab15348) ACE2, 1:100 (Bioss bs-1004R) ACE2, 1:100 (Sino biologicals 10108-T56) Tubulin-IV, 1:500 (Abcam ab179504) Tubulin-IV, 5 µg/ml (Abcam ab11315) MUC5AC, 1:250 (Abcam ab178294) MUC5AC, 1:250 (Bioss bs-7166R) CCSP, 1:500 (Abcam ab40873) ZO-1, 2.5 µg/ml (Invitrogen 402200)	Alexa Fluor 488, 594, 647 goat anti-mouse IgG, 1:1000 (Life Technologies A-10680; A-11005; A-21235) Alexa Fluor 488, 594, 647 goat anti-rabbit IgG, 1:1000 (Life Technologies A-11008; A-11012; A-21244)
	Mulay et al (2021). Cell Rep 35(5): 109055	4% paraformaldehyde for 20 min	Not mentioned	2% BSA, 5% goat serum, 5% donkey serum and 0.3% Triton-X in PBS for 1 h	FOXJ1, 1:300 (Thermo Fisher 14-9965-82) MUC5AC, 45M1, 1:500 (Thermo Fisher MA5-12178) HTII-280, 1:500 (Terrace Biotech TB-27AHT2-280) HTI-56, 1:100 (Terrace Biotech TB-29AHT1-56) SARS-CoV-2 spike (S) protein, 1:100 (BEI Resources NR-10361) Cleaved caspase-3, 1:200 (Cell Signaling 9661) Primary antibodies incubated overnight at 4°C	Secondary antibodies (Thermo Fisher) incubated for 1 h at RT
	Tran et al (2022). Int J Mol Sci 23(2): 835	4% paraformaldehyde for 30 min at RT	0.5% Triton-X in PBS for 30 min on ice	10% normal goat serum in PBS with 0.1% BSA, 0.2% Triton-X, 0.05% Tween 20 for 90 min at 4°C	Acetylated α-tubulin, 1:250 (Sigma T7451) ACE2, 1:100 (Sigma HPA000288) ZO-1, 1:200 (Invitrogen 33-9100) SARS Nucleocapsid Protein, 1:200 (Novus Biologicals NB100-56683) Primary antibodies incubated for 48 h at 4°C.	Alexa Fluor 488 goat anti-mouse, 1:450 (Invitrogen A11001) Alexa Fluor 647 goat anti-mouse, 1:450 (Invitrogen A21236) Alexa Fluor 488 goat anti-rabbit, 1:450 (Invitrogen A1034) Alexa Fluor 647 goat anti-rabbit, 1:450 (Invitrogen A21244) Secondary antibodies incubated for 3 h at RT
HCoV-OC43 infection	Dijkman et al (2013). Journal of Virology 87(11): 6081-6090	4% paraformaldehyde for 30 min at RT	Not mentioned	Not mentioned	Intravenous immunoglobulin (IVIg), 1:500; 50 mg/ml (Nanogam, Sanquin PP) β-tubulin IV (1:400) (Sigma) dsRNA, J2 (Engscicons) HCoV-229E NSP8, 1:400 (gift from John Ziebuhr) ZO-1, 1:200 (Abcam) β-tubulin, Cy3-conjugated, 1:1000 (Sigma)	Dylight 488 donkey anti-mouse IgG, 1:200 Dylight 594 donkey anti-human IgG, 1:200 Dylight 594 donkey anti-goat IgG Dylight 647 donkey anti-rabbit IgG Secondary antibodies are from Jackson Immunoresearch.
	Essaidi-Laziosi et al (2018). Journal of Allergy and Clinical Immunology 141(6): 2074-2084	4% paraformaldehyde for 30 min at RT	Perm/wash buffer (BD 554723)	Not mentioned	dsRNA, J2, 1:500 (Engscicons) Influenza A, 1:10 (Millipore MAB5001) RSV, 1:10 (Millipore MAB5006) HCoV-OC43 nucleoprotein, 1:100 (Millipore MAB9013) Beta IV tubulin, 1:250 (Abcam 179504) Mucin 5A, Cy3-conjugated, 1:250 (Bioss bs1022R-Cy3) p63-α, 1:250 (Cell signalling 13109) Primary antibodies incubated for 1 h at 37°C.	Alexa Fluor 594 goat anti-mouse antibody, 1:3000 (Life technologies A11032) Alexa Fluor 488 goat anti-rabbit antibody, 1:3000 (Life technologies A11008) Secondary antibodies incubated for 45 min at 37°C.
